# Supplementary material for: Hepatitis B Virus-Related Cirrhosis and Hepatocellular Carcinoma Hospital Discharge Rates from 2005 to 2021 in Spain: Impact of Universal Vaccination
Source: Vaccines (Basel). 2024 Nov 4;12(11):1254. doi: 10.3390/vaccines12111254 (PMC11598889; doi:10.3390/vaccines12111254)
Supplement: Supplementary file 1 [file vaccines-12-01254-s001.zip]

Archive with 1 entries (1 files):
- Suplementary tables.pdf
